# Supplementary material for: Research Progress on Micro(nano)plastic-Induced Programmed Cell Death Associated with Disease Risks
Source: Toxics. 2024 Jul 5;12(7):493. doi: 10.3390/toxics12070493 (PMC11281249; doi:10.3390/toxics12070493)
Supplement: Supplementary file 1 [file toxics-12-00493-s001.zip]

Archive with 1 entries (1 files):
- toxics-3078915-supplementary.pdf
